# Supplementary material for: Prognostic biomarkers of intracerebral hemorrhage identified using targeted proteomics and machine learning algorithms
Source: PLoS One. 2024 Jun 3;19(6):e0296616. doi: 10.1371/journal.pone.0296616 (PMC11146689; doi:10.1371/journal.pone.0296616)
Supplement: S1 Dataset — (XLSX) [file pone.0296616.s006.xlsx]

## Sheet: Sheet1
S. No	Patient code	Duration between onset and death in days	Age	Time taken to reach hospital	Duration of stroke onset to blood collection	Gender	Low Economic Status	No Exercise	Low Education	Presently using antihypertensives	ACE inhibitor	Angiotensin Receptor Blocker	Beta blocker	Calcium Channel Blocker	Diuretic	Hypertension	Diabetes	Dyslipidemia	Myocardial Infarction	Atrial Fibrillation	Angina Pectoris	Migraine	Current Smoking	Mild alcohol	Moderate alcohol	Heavy alcohol	ICH volume	Deep ICH	Lobar ICH	Intraventricular extension	Any surgical procedure	Systolic Blood Pressure	Diastolic Blood Pressure	Obesity	NIH Stroke Scale	Total Leucocyte Count	Random Blood Sugar	Hemoglobin	Platelets	Blood Urea	Creatinine	Potassium	Sodium	Total Bilirubin	Poor Outcome_90 day	Mortality_90 day	Poor Outcome_180 day	Mortality_180 day	hp_90_poor
1	H1	180	48	1	20	1	0	0	0	0	0	1	1	1	1	1	0	1	0	0	0	0	0	0	0	0	25	1	0	1	0	253	114	0	25	11500	174	14.2	214	28	1	3.7	146	1.13	0	0	0	0	0
2	H2	180	65	3.5	13	1	0	1	1	0	0	1	1	0	1	1	1	0	0	0	0	0	1	1	0	0	168.5	1	0	1	1	220	123	0	26	9900	234	9.8	61	54.56	1.7	6.72	144.6	0.67	1	0	1	0	0
3	H3	25	66	0.5	23.5	2	0	1	1	0	0	0	0	0	1	1	1	0	0	0	0	0	0	0	0	0	34.36	0	1	1	0	138	56	0	28	4100	166.47	8.9	49	22	0.7	3.9	142	5.1	1	1	1	1	0
4	H4	180	70	7.5	16	2	1	1	1	1	0	0	0	0	1	1	0	0	0	0	0	0	0	0	0	0	58.2	0	1	0	1	155	78	0	27	7700	158	13.8	90	25	0.2	3.8	139	1.9	1	0	0	0	1
5	H5	9	50	6.5	20.5	2	1	1	1	0	0	0	0	0	1	0	0	0	0	0	0	0	0	0	0	0	22.28	1	0	1	1	180	100	0	27	16000	148.63	15	315	40	0.63	3.79	131	0.8	1	1	1	1	1
6	H6	180	55	6	23.5	2	1	1	1	0	0	0	1	0	1	0	0	0	0	0	0	0	0	0	0	0	18	1	0	0	0	180	90	0	26	9100	176.67	10.7	192	16	0.9	3.9	144	0.3	1	0	1	0	1
7	H7	180	60	0.5	23.5	2	1	1	1	0	0	0	1	1	1	1	1	0	0	0	0	0	0	0	0	0	3	1	0	0	0	224	132	0	21	9200	140.57	12.6	244	46	1.4	3.58	144	0.3	1	0	1	0	1
8	H8	180	29	1	4.5	1	0	1	0	0	0	0	1	0	1	1	0	0	0	0	0	0	0	1	0	0	10.75	1	0	0	1	192	127	0	2	9000	159.41	17	243	20	0.7	3.72	137	1.85	0	0	0	0	0
9	H9	1	70	1.5	18	1	0	1	0	1	0	0	1	1	0	1	1	0	0	0	1	0	0	0	0	0	75	0	0	1	0	200	120	0	28	20700	307	17.1	223	32	0.5	4.6	141	0.55	1	1	1	1	1
10	H10	180	28	11	23.5	1	1	1	1	0	0	0	1	1	0	1	0	0	0	0	0	0	1	0	0	1	10	1	0	0	0	185	123	0	3	6200	187.19	15.7	148	29	0.5	3.77	139.5	0.8	0	0	0	0	1
11	H11	180	65	4	17.5	2	0	0	1	1	0	0	1	0	1	1	0	0	0	0	0	0	0	0	0	0	46.7	1	0	1	1	180	120	1	28	14000	167	10.5	173	57	0.8	3.1	138	0.64	1	0	1	0	1
12	H12	180	62	1.5	4	1	0	1	1	1	0	1	1	1	0	1	0	0	0	0	0	0	1	0	0	1	9.5	1	0	0	0	194	116	0	19	8700	223.1	18.3	100	19	1.4	4.39	145.3	0.8956	0	0	0	0	1
13	H13	180	55	3	5	1	1	1	1	0	0	0	0	1	0	0	0	0	0	0	0	0	0	0	0	0	16.57	0	1	0	0	164	80	0	10	6100	242	13.1	152	27	0.8	4.29	142	0.8	1	0	1	0	1
14	H14	180	50	6.5	18	1	0	0	1	0	0	0	0	0	0	0	0	0	0	0	0	0	1	0	0	1	10.53	1	0	0	0	148	76	0	9	5300	139.67	10	74	38.048	1.123	3.9261	135.367	1.0884	0	0	0	0	1
15	H15	3	60	4	16	1	1	1	1	0	0	0	0	0	1	0	0	0	0	0	0	0	1	0	0	0	80.59	1	0	1	0	229	79	0	28	22300	273	13.7	222	13	0.71	3.5	126	0.5	1	1	1	1	1
16	H16	21	75	2.5	7.5	2	1	1	1	0	0	1	0	0	0	1	1	1	0	0	0	0	0	0	0	0	4	0	1	1	1	260	160	0	28	6300	185	13.6	136	24	0.6	4.1	130	0.4	1	1	1	1	1
17	H17	180	69	13	22.5	2	0	0	0	0	0	0	0	0	0	0	0	0	0	0	0	0	0	0	0	0	8	1	0	0	0	150	90	0	8	8418.85	152.14	12.5156	177.67	40.1147	0.9278	4.3093	139.614	0.7531	1	0	1	0	1
18	H18	180	57	0.5	1.5	1	0	1	0	0	0	0	0	1	1	0	0	0	0	0	0	0	1	1	0	0	35	1	0	0	0	182	120	0	5	4400	124	13.4	90	45	1.1	3.74	136	1.33	1	0	0	0	1
19	H19	4	56	3.5	14	2	0	1	1	0	0	0	1	1	1	1	0	0	0	0	0	0	0	0	0	0	33.9269	0	0	0	0	240	110	0	28	12000	144.47	12.8	348	41.135	1.275	4.0334	137.913	0.768	1	1	1	1	1
20	H20	180	60	1	9.5	2	1	1	1	0	0	0	0	0	0	1	0	0	0	0	0	0	0	0	0	0	8.75	1	0	0	0	120	80	0	24	10791.5	152.14	12.5156	177.67	40.1147	0.9278	4.3093	139.614	0.7531	0	0	0	0	1
21	H21	180	50	1	3.5	1	0	1	1	0	0	0	0	0	0	0	0	0	0	0	0	0	0	0	0	0	31.8841	1	0	0	0	120	80	1	27	12053.5	143	13.1585	201.39	46.49	1.198	3.9587	139.166	0.7929	1	0	1	0	1
22	H22	9	61	1	4	1	0	1	1	0	0	0	1	0	1	0	0	0	0	0	0	0	0	0	0	1	83.5	1	0	1	0	176	94	0	28	12300	173.88	14.7	158	24	0.8	4.2	144.5	0.8	1	1	1	1	0
23	H23	180	40	1	17.5	1	0	1	0	0	0	0	0	1	1	1	0	0	0	0	0	0	0	0	0	0	26.61	1	0	0	0	180	100	0	28	11861.8	119	12.6139	137.64	33.83	0.9621	4.111	135.981	0.7782	1	0	1	0	1
24	H24	16	50	0.5	18	1	1	1	1	0	0	0	0	0	0	0	0	0	0	0	0	0	0	1	0	0	30.13	0	1	1	0	160	120	0	28	10073	152.14	12.5156	177.67	40.1147	0.9278	4.3093	139.614	0.7531	1	1	1	1	1
25	H25	180	54	0.5	18	1	0	1	0	1	0	0	1	1	1	1	0	0	0	0	0	0	0	0	0	0	6.48	1	0	0	0	234	113	0	0	11721.1	176.47	12.8208	229.36	69	2.4	6.8	141.5	0.4	0	0	0	0	1
26	H26	180	55	3	17.5	2	0	1	1	0	0	0	0	1	0	0	0	0	0	0	0	0	0	0	0	0	18	1	0	1	0	206	110	1	8	8500	120	13.6	268	14	0.3	3.8139	139.608	0.8	0	0	0	0	1
27	H27	180	50	6	19	1	0	1	1	0	0	0	0	1	1	1	0	0	0	0	0	0	1	0	0	0	31.2716	1	0	1	0	190	110	0	10	11022.3	152.14	12.5156	177.67	40.1147	0.9278	4.3093	139.614	0.7531	0	0	0	0	1
28	H28	180	65	1	13	1	0	1	0	0	0	0	0	0	1	1	1	1	1	0	0	0	0	1	0	0	19	0	0	0	0	191	96	0	28	10324.2	180	12.3121	165.1	34.6056	0.9887	4.2355	140.105	0.7516	1	0	1	0	1
29	H29	180	64	0.5	7.5	1	0	1	1	0	0	0	1	0	0	0	0	0	0	0	0	0	1	0	1	0	8	1	0	1	0	196	105	0	26	9100	196.95	12.5	163	42	1	4.47	144.7	0.8	1	0	0	0	1
30	H30	180	50	5	14	1	0	1	1	0	0	0	0	0	0	1	0	0	0	0	0	0	0	0	1	0	9.4	0	1	0	0	152	97	0	1	10900	195	14.5	254	45	2.5	3.44	141	1.94	0	0	0	0	0
31	H31	1	60	2.5	21	2	0	1	1	0	0	0	0	0	0	0	0	0	0	0	0	0	0	0	0	0	94.87	1	0	0	0	160	102	0	28	22900	205	13.5	182	71	1.4547	4.9	142	0.6	1	1	1	1	1
32	H32	4	70	3.5	17.5	2	0	1	1	0	0	0	0	1	1	1	0	0	0	0	0	0	0	0	0	0	20.88	1	0	0	0	170	90	0	2	5300	174.89	8.3	56	43.1254	1.183	4.4338	139.301	1.6763	1	1	1	1	0
33	H33	180	55	1.5	17	1	1	0	1	0	0	0	0	0	1	0	0	0	0	0	0	0	1	0	0	0	10	1	0	0	0	134	88	0	11	8200	212.72	13.3	145	21	0.6	4.7	145	0.4	1	0	0	0	1
34	H34	180	55	10	13.5	1	0	0	0	0	0	0	0	0	1	1	0	0	0	0	0	0	0	0	0	0	50	1	0	1	0	130	82	0	5	15600	136.93	12.8	236	29	1.4	2.8	140	0.7	1	0	0	0	1
35	H35	2	61	0.5	17	2	0	1	1	0	0	0	1	1	0	0	1	0	0	0	0	0	0	0	0	0	66.27	1	0	1	0	180	110	1	28	23690	424	12.3	151	62	1.5	4	142.5	1.5	1	1	1	1	1
36	H36	180	65	1	13	2	1	1	1	0	0	0	0	0	1	1	0	0	0	0	0	0	0	0	0	0	21.17	1	0	0	0	180	90	0	25	9900	273	12.4	114	41	0.9	4.4	144.6	0.7	1	0	0	0	1
37	H37	180	62	8	23.5	1	0	1	0	0	0	0	0	1	0	0	0	0	0	0	0	0	0	0	0	0	5	1	0	0	0	157	95	0	4	6500	122	14.2	208	20	0.4	3.82	144.6	0.5	0	0	0	0	1
38	H38	180	60	1.5	3.5	2	0	1	1	0	0	0	1	1	0	1	0	0	0	0	0	0	0	0	0	0	10	1	0	0	0	154	95	1	14	9932.97	157	13.7303	204.092	22	0.6	3.7	145	0.6	0	0	0	0	1
39	H39	180	65	17	18	2	1	1	1	0	0	0	1	0	1	1	0	0	0	0	0	0	0	0	0	0	48.63	1	0	0	1	196	112	0	28	10100	170	9.1	147	41	0.5	3.87	152	0.6	1	0	1	0	1
40	H40	180	60	12.1667	23.5	2	1	1	1	0	0	0	0	0	0	0	0	0	0	0	0	0	1	0	0	0	41.0137	0	0	0	0	158	88	0	3	7500	207.7	13.8	144	42	0.6	4.77	144.1	0.6	1	0	0	0	1
41	H41	180	42	1	16	1	0	1	0	0	0	0	1	0	0	1	0	0	0	0	0	0	1	1	0	0	22.5	1	0	0	0	160	100	0	11	7000	129	14.6	100	14	0.3	4.51	134.7	0.6	0	0	0	0	1
42	H42	11	50	4	21.5	1	0	1	1	0	0	0	0	0	1	1	0	0	0	0	0	0	1	1	0	0	79.12	1	0	0	0	189	110	0	28	8100	120	8	308	52.5256	1.4781	3.9779	137.456	0.9001	1	1	1	1	1
43	H43	39	64	3.25	7.25	1	0	1	0	0	0	0	0	0	0	1	1	0	0	0	0	0	0	0	0	0	8.9	1	0	0	0	196	86	0	14	10000	191.67	13	147	18	1	4.76	141.5	1.2	1	1	1	1	1
44	H44	180	50	0.5	13.25	1	0	1	1	0	0	0	1	1	0	1	0	0	0	0	0	0	0	0	0	1	7.02	1	0	0	0	230	140	0	13	9700	151	14.6	129	15	0.3	3.7	142	1.1	1	0	1	0	1
45	H45	41	85	7	9.5	2	0	1	1	0	0	0	0	0	1	1	0	0	0	0	0	0	0	0	0	0	47	1	0	1	0	150	90	0	28	14320	225	13.72	126.2	34	0.6	3.68	139.1	1.6	1	1	1	1	1
46	H46	180	51	4	8	1	1	0	0	0	0	0	0	0	0	1	0	0	0	0	0	0	0	0	1	0	43.6524	1	0	0	0	170	130	0	2	10583.5	170.45	13.5397	175.232	24	0.3	4.12	139.2	0.5	0	0	0	0	1
47	H47	11	65	1	4.75	2	0	0	1	0	0	1	0	0	0	1	0	0	0	0	0	0	0	0	0	0	70	1	0	1	0	220	110	0	13	10470	168	10.9	124	42	0.9	3.7	144	0.8	1	1	1	1	1
48	H48	165	22	2.16667	7.5	1	0	1	1	0	0	1	1	0	0	1	0	0	0	0	0	0	1	0	0	0	29	1	0	0	0	240	120	0	24	12000	97	14.9	199	27	0.9	3.5	142	0.8	0	0	1	1	0
49	H49	.	60	3	17.5	2	0	1	1	0	0	0	0	0	1	0	0	0	0	0	0	0	0	0	0	0	37	1	0	1	1	130	80	0	25	10200	177	11.2	114	17	0.9	5.7	135	0.33					1
50	H50	180	48	9.75	20.5	1	1	1	1	0	0	0	0	1	1	1	0	0	0	0	0	0	0	0	0	0	40	0	0	0	0	170	90	0	9	13700	140.04	14.5	305	42.8767	1.0621	3.8649	136.992	0.9871	0	0	0	0	1
51	H51	7	63	11	22.5	2	1	1	0	0	0	0	1	0	1	0	0	0	0	0	0	0	0	0	0	0	30.3182	1	0	1	0	168	88	1	24	10204.4	190	14.1517	160.164	23	0.5	3.81	139.3	0.6	1	1	1	1	1
52	H52	70	80	5	7	2	0	1	1	0	0	0	0	0	1	1	0	0	0	0	0	0	0	0	0	0	41	1	0	0	0	168	130	0	25	10137.7	126	12.2047	142.04	38.9456	1.0208	5.42	132.2	0.7017	1	1	1	1	1
53	H53	180	50	1.5	3.25	1	0	0	0	0	0	0	0	1	1	1	1	0	0	0	0	0	0	0	0	1	9	1	0	0	0	160	70	0	8	8000	157.21	10.8	235	14	0.9	3.46	141	0.8	0	0	0	0	1
54	H54	90	51	6.5	23	1	0	0	0	0	0	0	0	1	0	1	1	0	0	0	0	0	1	0	0	1	29	1	0	0	0	170	100	1	16	8400	270	18.1	121	18	1.1	5.18	135	0.7	1	0			1
55	H55	8	65	5	15	2	1	1	1	0	0	1	1	0	0	1	1	0	0	0	0	0	1	0	0	0	29.8903	0	0	0	0	178	78	0	28	16990	300	11.8	113	24	1.1	3.3	140	0.5	1	1	1	1	1
56	H56	26	42	11.5	23	1	0	1	1	0	0	0	0	1	1	1	0	0	0	0	0	0	1	0	0	1	31.3583	1	0	0	1	190	110	0	28	17700	134	16.9	182	27	1.1	3.29	143	1.82	1	1	1	1	0
57	H57	2	81	8.5	22	1	0	1	0	0	0	0	0	0	1	0	1	0	0	0	0	0	1	0	0	0	57.7258	1	0	1	0	150	100	0	28	20200	360	15.4	117	16	1.8	3.98	138.5	0.5	1	1	1	1	1
58	H58	132	66	5.25	6	1	0	1	1	0	0	0	0	0	1	1	0	0	0	0	0	0	0	0	0	0	39.2052	1	0	1	0	140	80	0	11	12190	109	12.9	234	42	0.9	4	142	0.5	1	1	1	1	1
59	H59	1	72	2	6	2	1	1	1	0	0	0	0	0	0	1	0	1	0	0	0	0	0	0	0	0	22.09	1	0	0	0	170	100	0	13	9300	350	11.4	169.172	21	1	4.48	138.8	0.4	1	1	1	1	1
60	H60	180	60	0.75	1.75	1	0	1	0	0	0	0	0	1	1	1	1	0	0	0	0	0	1	0	0	1	15	1	0	0	0	170	100	1	12	9440	136	13.6	267	22	0.79	4.05	142.3	0.7	0	0	0	0	0
61	H61	7	42	7.00000000011642	15.5	1	1	1	1	0	0	0	1	0	1	0	0	0	0	0	0	0	1	0	0	0	51	1	0	0	0	148	73	0	28	7869.17	68	12.7854	220.53	36	1.4	4.84	145.8	0.6	1	1	1	1	1
62	H62	3	56	11	22.25	1	1	1	1	0	0	0	1	1	1	1	0	0	0	0	0	0	1	0	0	0	25.7214	1	0	1	0	270	120	0	28	14600	184.44	16.4	78	67	1.8	3.97	138.5	1.4	1	1	1	1	0
63	H63	180	36	5	13	1	1	0	1	0	0	0	1	0	1	1	0	0	0	0	0	0	1	1	0	0	36	1	0	1	1	196	125	0	28	14100	150	17.8	164	30	1.6	3.13	138.1	1.5	1	0	1	0	1
64	H64	180	79	6.5	19.25	2	1	1	1	0	0	1	0	0	0	1	0	0	0	1	0	0	0	0	0	0	25.3	1	0	0	0	180	110	0	26	10270	141.53	14.1	283	26	1.1	3.11	142.6	0.7	1	0	1	0	1
65	H65	180	36	9.5	13	1	1	1	0	0	0	0	0	1	1	1	0	0	0	0	0	0	0	0	0	1	60	1	0	1	1	190	124	0	20	12340	172.96	14.6	136	19.5	1	3.5	141.4	1.6	1	0	1	0	1
66	H66	180	45	5	17.5	1	1	1	1	0	0	0	0	0	0	1	0	0	1	0	0	0	0	0	0	0	6	1	0	1	0	150	100	0	9	14300	161	13.9	298	45.7191	1.2293	4.1827	137.11	0.8276	0	0	0	0	0
67	H67	11	50	4	16.5	1	1	1	1	0	0	0	1	0	1	1	0	0	0	0	0	0	1	0	0	0	23	1	0	1	1	228	111	1	28	23000	169	14.6	93	21	0.7	6.27	136.2	2.4	1	1	1	1	1
68	H68	180	45	5.25	13.75	2	1	1	1	1	0	0	1	0	0	1	0	0	0	0	0	0	0	0	0	0	29.7675	0	1	0	0	198	98	1	17	10580	169.48	11.9	354	15	0.7	4.37	147.1	1	1	0	0	0	1
69	H69	180	80	12.5	19.5	2	1	1	1	0	0	0	1	0	0	1	0	0	0	0	0	0	0	0	0	0	22.2	1	0	0	0	149	82	0	15	10300	167.68	12.1	145	28.53	0.8821	4.0123	140.678	0.8111	1	0	1	0	1
70	H70	180	37	6	14.25	1	0	1	1	1	0	0	1	0	1	1	0	0	0	0	0	0	1	1	0	0	20	1	0	0	0	184	110	0	9	9400	116	14.8	245	23	1.1	3.84	137.1	0.4	0	0	0	0	1
71	H71	142	80	4.5	20.5	2	0	1	1	0	0	0	1	1	1	1	0	0	0	0	0	0	1	0	0	0	30	1	0	1	0	188	74	0	30	8863	114	6.2	414	26	0.7	3.2	134	0.31	1	0	1	1	1
72	H72	39	67	1.5	12.25	1	1	0	1	0	0	0	1	1	1	0	0	0	0	0	0	0	0	0	0	0	37.6114	1	0	1	0	210	120	0	23	8800	124	12.9	252	137	2.5067	3.9792	140.294	0.8378	1	1	1	1	1
73	H73	180	45	2.5	4.5	1	1	1	1	0	0	0	1	0	0	0	1	0	0	0	0	0	0	1	0	0	30	1	0	0	0	158	96	0	18	11900	257	15.7	103	25.56	0.52	4.5	137	0.49	1	0	1	0	1
74	H74	12	35	12	21	2	1	1	1	0	0	0	1	1	1	1	0	0	0	0	0	0	0	0	0	0	37	1	0	1	0	187	130	0	28	13500	162	15.6	262	31.91	0.66	3.6	136	0.59	1	1	1	1	1
75	H75	180	34	0.75	16.25	1	1	1	0	0	0	0	1	1	0	1	1	0	0	0	0	0	1	1	0	0	15	1	0	0	0	194	100	0	19	12800	188	14.7	167	18	1.04	3.4	140	0.4	0	0	0	0	0
76	H76	14	45	7.5	9.75	2	0	1	1	0	0	0	0	0	0	1	0	0	0	0	0	0	1	0	0	0	27.5999	0	1	1	0	164	79	0	28	18200	179	19.1	324	11.11	0.83	3.5	119	0.68	1	1	1	1	0
77	H77	180	45	3	8	1	0	1	0	0	0	0	1	1	1	0	0	0	0	0	0	0	1	0	1	0	30	1	0	0	0	200	120	0	10	9100	113	16.9	66	21	0.8	5.4	127	0.7	1	0	0	0	1
78	H78	64	65	2.83333	17	1	0	0	1	1	0	0	0	0	1	1	0	0	0	0	0	0	0	0	0	0	38	1	0	1	0	240	110	0	20	12000	139	13.23	169	73	1.01	4.5	143	0.7	1	1	1	1	1
79	H79	180	53	20	22	1	1	1	1	1	0	0	0	1	1	0	0	0	0	0	0	0	1	0	0	1	18	1	0	1	0	220	110	0	28	10100	114	13.6	84	32	0.9	4.6	135	1.39	1	0	1	0	1
80	H80	180	48	9.25	20.35	1	0	1	1	1	0	0	0	0	1	1	0	0	0	0	0	0	1	0	0	0	100	1	0	0	1	230	127	0	28	17720	105	10.5	116	88	3.2	3.8	148	0.6	1	0	1	0	1
81	H81	178	35	20.5333	22	1	0	0	0	0	0	0	1	1	1	1	0	0	0	0	0	0	1	0	0	0	20	1	0	0	0	220	146	0	22	18700	147	14.2	210	57	1.5	4.5	137	0.3	0	0	1	1	1
82	H82	180	60	11.8167	24	2	0	1	1	1	0	1	0	1	1	1	0	0	0	0	0	0	1	0	0	0	22	1	0	0	0	200	100	0	24	7300	111	11.3	171	35	0.9	4.7	131	0.7	1	0	0	0	1
83	H83	4	36	9.11667	19.45	1	0	0	0	1	0	0	0	1	1	0	0	0	0	0	0	0	0	0	0	0	75	0	1	0	1	178	100	0	22	10300	193	13.5	110	46	1.5	4.1	137	0.7	1	1	1	1	1
84	H84	50	64	13.85	15.5	1	0	0	0	1	0	0	0	1	1	1	0	0	0	0	0	0	1	1	0	0	20	1	0	1	1	154	76	0	22	20250	181	13.09	342	34	1.1	4.9	143	0.4	1	1	1	1	1
85	H85	180	42	9.8	22.2	1	0	1	0	1	0	0	1	1	1	0	1	0	0	0	0	0	0	0	0	0	15	1	0	0	0	169	92	0	10	9320	246	14.1	134	24	0.7	4.7	133	1	0	0	0	0	1
86	H86	1	51	8.43333	19.5	2	0	1	0	1	0	0	1	1	1	1	1	0	0	0	0	0	0	0	0	0	60	1	0	1	1	190	110	1	26	18240	221	11.71	131	42	1	4.3	146	0.45	1	1	1	1	0
87	H87	40	50	2.3	15.15	2	0	0	1	1	0	0	1	0	1	0	0	0	0	0	0	0	0	0	0	0	50	1	0	1	1	149	69	1	22	8780	124	10.21	130	47	0.8	3.1	136	0.6	1	1	1	1	1
88	H88	56	50	6.98333	17	1	0	0	0	1	0	0	1	1	1	1	1	0	0	0	0	0	0	1	0	0	90	1	0	1	1	210	110	0	21	12790	187	15.2	186	37	1.7	3.9	142	0.4	1	1	1	1	1
89	H89	24	55	11.4333	24	2	0	0	1	1	0	0	0	0	1	1	1	0	0	0	0	0	0	0	0	0	50	1	0	1	0	204	88	1	21	15370	210	7.87	144	34	0.6	4	144	0.6	1	1	1	1	1
90	H90	73	60	15.55	21.15	2	0	0	1	1	0	0	0	0	1	1	0	0	0	0	0	0	0	0	0	0	10	1	0	1	0	131	87	0	22	15750	105	12.2	240	28	0.7	3.3	143	0.9	1	1	1	1	1
91	H91	180	45	18	19.15	1	0	0	0	1	0	0	1	1	1	1	0	0	0	0	0	0	0	0	0	0	20	1	0	1	0	140	70	0	22	15320	121	13.44	198	72	2.2	3.3	149	1.16	1	0	1	0	1
92	H92	180	49	14	3.3	1	0	0	1	1	0	0	0	1	1	0	0	0	0	0	0	0	1	0	0	1	6	1	0	0	0	190	110	0	9	5540	172	16.63	104	10	0.7	3.1	132	1	0	0	0	0	1
93	H93	180	55	2.8	12	1	0	0	1	1	0	0	0	1	1	1	0	0	0	0	0	0	0	0	0	1	52	1	0	1	1	173	100	0	24	6490	116	11.99	153	27	0.8	3.7	141	0.8	1	0	1	0	1
94	H94	180	29	21	22	1	0	1	1	1	0	0	1	1	1	0	0	0	0	0	0	0	1	0	0	1	35	1	0	0	0	180	120	0	16	5630	124	14.26	186	23	1.1	4.2	134	1.9	1	0	1	0	1
95	H95	180	45	11.5	11.45	1	1	1	1	1	0	0	0	1	1	1	0	0	0	0	0	0	0	0	0	0	3	1	0	0	0	225	156	1	5	7990	142	15.26	258	26	0.3	3.5	140	0.7	0	0	0	0	1
96	H96	180	42	9.83333	19.15	2	0	0	0	1	1	0	0	1	1	1	0	0	0	0	0	0	0	0	0	0	2	1	0	0	0	150	92	0	0	4905	102	10.4	111	24	0.6	4.4	136	0.44	0	0	0	0	0
97	H97	165	47	4	19	1	1	0	1	1	0	0	1	0	1	1	0	1	0	0	0	0	0	0	0	0	14	1	0	1	0	260	120	0	18	15920	105	14.6	394	69	2.6	3.4	141	0.42	1	0	1	1	1
98	H98	125	67	10.1667	6	1	0	1	0	1	0	0	0	0	1	1	0	0	0	0	0	0	0	0	0	0	52	1	0	0	1	218	130	0	24	12960	130	12.7	105	32	1.2	4	141	1.06	1	0	1	1	1
99	H99	180	61	11.9167	16	1	0	0	0	0	0	0	0	0	1	0	0	0	0	0	0	0	0	0	0	0	36	1	0	1	0	119	97	0	14	10910	197	11.2	148.026	33	1.5	4.3	140	1.04	1	0	0	0	1
100	H100	3	72	8.61667	10	1	0	0	0	0	0	0	0	0	1	1	0	0	0	0	0	0	0	0	0	0	65	1	0	1	0	150	100	0	24	4100	160	22	207.86	18	0.8	3.8	141	0.6	1	1	1	1	1
101	H101	180	50	8.6	7.3	1	0	0	0	1	0	0	0	1	1	1	0	0	0	0	0	0	0	0	0	0	137	1	0	0	1	240	120	0	23	11560	148.78	12.2	184	43	0.8	3.7	133	0.49	1	0	1	0	1
102	H102	180	50	8.61667	0.45	1	0	0	1	1	0	0	0	0	1	0	0	0	0	0	0	0	0	0	0	0	15	1	0	0	0	170	100	0	18	10500	119	14.2	93	40	1.1	3.3	134	0.7	1	0	1	0	1
103	H103	180	40	17.1	19.3	2	0	1	1	1	0	0	1	1	1	1	1	0	0	0	0	0	0	0	0	0	18	1	0	1	0	200	110	1	22	12900	129	8.4	305	106	3.8	3.2	150	0.6	0	0	1	0	0
104	H104	48	76	10.2167	5.3	1	1	0	1	0	0	0	0	0	0	0	1	0	0	0	0	0	0	0	0	0	2	1	0	0	0	150	90	0	12	7200	131	11.2	75	39.6212	1.0415	4.1925	134.768	1.0612	1	1	1	1	1
105	H105	3	60	8.5	12.2	2	0	1	1	0	0	0	1	1	1	1	0	1	0	0	0	0	0	0	0	0	90	0	1	0	0	156	94	0	28	12000	228	12.2	200	17	0.7	4.5	135	0.724	1	1	1	1	1
106	H106	7	45	12.5	16.1	1	0	1	1	0	0	0	0	0	1	1	0	1	0	0	0	0	1	0	0	0	50	1	0	0	0	130	90	0	26	10000	233	10	200	41	1.4	4.8	137	0.8602	1	1	1	1	1
107	H107	180	70	9	12.2	1	0	1	1	0	0	0	0	1	1	0	0	1	0	0	0	0	1	0	0	0	40.5	1	0	0	0	156	92	0	23	9000	161	12.5	200	68	2.4	6	140	1.3	1	0	1	0	1
108	H108	180	45	9	12.3	2	0	1	1	0	0	0	0	0	0	0	0	0	0	0	0	0	0	0	0	0	60	0	1	0	0	156	110	0	15	11000	178	10	100	21	1.0712	3.3	136	0.7287	1	0	0	0	1
109	H109	11	45	0.75	18.3	2	0	1	1	0	0	0	0	1	1	1	0	0	0	0	0	0	0	0	0	0	80	0	1	0	1	170	100	0	26	12000	139	9.1	250	25	0.8923	3.8	136	0.5	1	1	1	1	1
110	H110	9	78	4	21.3	2	0	1	1	0	0	0	0	0	1	1	0	0	0	0	0	0	0	0	0	0	85	0	1	0	1	190	120	1	23	9000	102	10	200	42	1.3849	3.4	124	1.4538	1	1	1	1	1
111	H111	180	56	14.6667	23.5	2	0	1	1	0	0	0	0	0	1	0	0	0	0	0	0	0	0	0	0	0	60	1	0	0	0	160	90	1	14	9600	109	11.2	200	32	1.0565	3.6	126	1.186	0	0	0	0	1
112	H112	7	42	7.58333	23	2	0	1	1	0	0	0	0	0	0	0	0	0	0	0	0	0	0	0	0	0	30	1	0	0	0	130	80	0	28	9500	141	9.8	60	67	1.6252	3.4	126	2.2	1	1	1	1	0
113	H113	10	65	3.33333	17.4	1	0	1	1	0	0	0	0	1	1	0	0	0	0	0	0	0	1	0	0	0	120	1	0	0	1	140	90	0	24	6000	175	8.4	200	23	1.39	4.6	139	1.238	1	1	1	1	1
114	H114	50	70	4.91667	23.1	1	0	1	1	0	0	0	0	1	1	0	0	0	0	0	0	0	0	0	0	0	60	0	1	0	0	190	94	0	14	10000	79	15.7	400	82	1.7	4.8	135	1.2	1	1	1	1	1
115	H115	180	66	3.5	20	2	0	1	1	0	0	0	0	0	0	1	0	1	0	1	0	1	0	0	0	0	70	0	1	0	1	160	100	0	20	7000	209	12.8	300	35	0.9	3.9	136	0.6	1	0	1	0	1
116	H116	90	62	2.5	19	2	0	1	1	1	0	0	0	1	0	1	1	0	0	0	0	0	0	0	0	0	20	1	0	0	0	166	102	0	11	10000	121	12.6	100	42	1.1	3	134	0.9	1	1	1	1	1
117	H117	180	55	6	17.3	2	0	1	1	0	0	0	0	1	1	0	0	0	0	0	0	0	0	0	0	0	40	0	1	0	0	220	120	0	17	8500	118	11.3	200	25	1.0117	3.3	135	0.5	1	0	1	0	1
118	H118	180	48	1	18.3	1	0	1	1	0	0	0	0	0	1	0	0	0	0	0	0	0	0	0	0	0	55	1	0	0	0	190	110	0	17	13000	108	13.4	300	33	0.9826	4	134	0.7	1	0	0	0	1
119	H119	180	45	1.91667	3.4	1	0	1	1	1	0	0	0	1	0	1	0	0	0	0	0	0	1	0	1	0	35	0	1	0	0	160	90	0	13	10800	109	10	300	26	1.8	3.2	142	1.6	0	0	0	0	1
120	H120	79	65	4.5	22.1	1	0	0	1	0	0	0	0	1	0	1	0	0	0	0	0	0	1	0	1	0	30	1	0	0	0	140	90	0	13	12000	126	10	300	26	1.6	4.7	136	1	1	1	1	1	1
121	H121	180	48	2.16667	19.2	1	0	1	1	1	0	0	0	0	0	1	1	0	0	0	0	0	1	0	0	0	45	1	0	0	0	190	110	0	13	9000	168	12	300	28	2.6	3.4	139	0.9	0	0	1	0	1
122	H122	3	65	8	17.2	2	0	1	1	0	0	0	0	0	0	0	0	0	0	0	0	0	0	0	0	0	65	1	0	1	0	166	100	0	15	11000	182	9	200	20	1.8	4	139	0.9	1	1	1	1	1
123	H123	6	78	8.91667	19.25	2	0	1	1	1	0	0	0	0	0	1	0	0	0	0	0	0	0	0	0	0	75	1	0	1	1	180	140	1	19	19000	206	11	200	145	2	3.9	136	1	1	1	1	1	1
124	H124	180	42	6.91667	20	1	0	0	1	0	0	0	0	1	1	1	0	0	0	0	0	0	0	0	0	0	40	1	0	0	0	154.03	92.19	0	8	10020.5	152.14	12.5156	177.67	40.1147	0.9278	4.3093	139.614	0.7531	0	0	0	0	1
125	H125	180	65	6.58333	23.55	1	0	1	1	0	0	0	0	1	1	0	0	0	0	0	0	0	0	0	0	0	50	0	0	0	0	200	120	0	15	12000	58	13.3	200	58	1.2	4.3	142	2.4	1	0	0	0	1
126	H126	18	65	4.16667	20.3	2	0	1	1	0	0	0	0	0	1	1	1	0	0	0	0	0	0	0	0	0	50	1	0	0	0	140	70	0	13	9200	361	11	300	41	0.9	5.4	136	0.6	1	1	1	1	1
127	H127	3	32	4.5	5.3	1	1	1	1	0	0	0	0	0	0	0	0	0	0	0	0	0	0	0	0	0	39.12	1	0	1	0	220	110	0	26	13570.1	128	12.6277	181.88	40.72	1.1713	3.9659	138.398	0.7859	1	1	1	1	1
128	H128	37	50	11	18	1	1	1	1	1	0	0	0	0	0	1	0	0	0	0	0	0	0	0	0	0	2	0	0	0	0	130	80	0	26	17100	224	14	100	24	0.7	3.9	136	0.5	1	1	1	1	1
129	H129	180	40	2	3.3	1	1	1	1	0	0	0	0	1	0	1	0	0	0	0	0	0	0	0	0	0	13	1	0	0	0	170	70	0	11	9500	97	14.1	200	29	0.9	3.9	136	0.6	1	0	0	0	1
130	H130	180	50	4	23.3	1	1	1	1	1	0	0	0	1	1	1	1	0	0	0	0	0	0	0	0	0	33	1	0	0	0	130	80	0	8	12000	165	14.8	200	58	1.7	3.4	134	1.7	1	0	1	0	1
131	H131	10	32	2	2.3	1	1	1	1	0	0	0	0	0	0	0	0	0	0	0	0	0	0	0	0	0	14	1	0	0	0	130	80	0	15	13796.3	152.14	12.5156	177.67	40.1147	0.9278	4.3093	139.614	0.7531	1	1	1	1	1
132	H132	180	48	19	20	1	1	1	1	0	0	0	0	0	0	1	0	0	0	0	0	0	0	0	0	0	25	1	0	0	0	140	80	0	17	9500	98	14.2	200	95	1.1	3.9	136	1.0359	0	0	0	0	1
133	H133	180	46	14	14.3	1	1	1	1	0	0	0	0	0	0	0	0	0	0	0	0	0	0	0	0	0	15	1	0	0	0	124	68	0	15	17000	111	15	200	94	1.2	4.1	137	1.6	1	0	1	0	1
134	H134	4	60	2	4	2	0	1	1	0	0	0	0	0	0	1	1	0	0	0	0	0	0	0	0	0	75	0	1	1	0	170	110	0	22	9700	136	10.8	150	84	1.8	5.6	140	0.6	1	1	1	1	1
135	H135	8	40	1	17	1	0	1	1	0	0	0	0	1	0	1	0	0	0	0	0	0	0	0	0	0	35	1	0	1	0	190	130	0	19	9000	150.32	11.9	220	116	6.5	3.4	136	0.4	1	1	1	1	1
136	H136	16	55	2.5	19	1	1	1	1	0	0	0	0	0	0	0	0	0	0	0	0	0	0	0	0	0	39.8085	1	0	1	0	132	80	0	18	9850	152.41	12.386	110	23	1.2	4.3	130	0.9109	1	1	1	1	1
137	H137	180	54	4.5	18.3	1	1	1	1	0	0	0	0	0	0	0	0	0	0	0	0	0	0	0	0	0	15	1	0	0	0	190	100	0	12	7300	89	13.1	160	17	0.7	3.7	139	0.5	0	0	0	0	0
138	H138	1	62	16	17.3	1	0	1	1	1	0	0	0	1	0	1	0	1	0	0	0	0	0	0	0	0	70	1	0	0	0	154	100	0	12	11000	187.76	14.7	110	60	2.3	4.5	160	1.0544	1	1	1	1	1
139	H139	90	42	1	24	2	1	1	1	1	0	0	0	1	0	1	0	0	0	0	0	0	0	0	0	0	5	1	0	0	0	140	90	0	9	9000	72	13	200	31	0.9	3.8	140	0.8	0	0			1
140	H140	9	70	2	12	1	1	1	1	1	0	0	0	1	0	1	1	0	0	0	0	0	0	0	0	0	2	1	0	0	0	180	90	0	8	10859	152.14	12.5156	177.67	40.1147	0.9278	4.3093	139.614	0.7531	1	1	1	1	1
141	H141	1	70	4	5.3	1	1	1	1	1	0	0	0	1	0	1	1	0	0	0	0	0	0	0	0	0	33.0637	1	0	1	0	190	100	0	23	10642.8	152.14	12.5156	177.67	40.1147	0.9278	4.3093	139.614	0.7531	1	1	1	1	1
142	H142	180	40	19	20	1	1	1	1	0	0	0	0	1	0	1	0	0	0	0	0	0	0	0	0	0	5	1	0	0	0	120	80	0	7	13000	163.19	16	170	54	1.2	2.8	132	0.6	0	0	0	0	1
143	H143	180	56	3	3	1	0	1	1	0	0	0	0	0	0	0	0	0	0	0	0	0	0	0	0	0	19	1	0	1	0	140	100	0	9	10600	107	11.6	120	18	0.7	4.3	131	0.8	0	0	0	0	1
144	H144	180	60	1	17.3	1	1	1	1	0	0	0	0	0	0	0	0	0	0	0	0	0	0	0	0	0	18	1	0	1	0	140	90	0	11	7400	139.32	11.8	270	32	0.7	3.9	135	1.3	0	0	0	0	1
145	H145	45	70	1.5	14	1	0	1	1	1	0	0	0	0	0	1	0	0	0	0	0	0	0	0	1	0	90.55	1	0	1	1	170	100	0	24	16300	160	10.6	150	43.5968	1.1962	5.8	132	0.8058	1	1	1	1	1
146	H146	1	70	2	3	1	0	1	1	0	0	0	0	0	0	0	0	0	0	0	0	0	0	0	0	0	45	1	0	1	0	180	100	0	23	14000	130	15.5	250	84	2.7	4.4	138	1.0229	1	1	1	1	1
147	H147	90	40	14	12	1	1	1	1	0	0	0	0	0	0	0	0	0	0	0	0	0	1	0	0	1	9	1	0	0	0	130	80	0	13	6900	84	13	190	70	1.5	4.8	126	2.9	0	0			1
148	H148	90	68	5	5.3	1	0	1	0	1	0	0	0	0	0	1	0	0	0	0	0	0	0	0	0	0	17.5	1	0	0	0	210	120	0	12	9200	90	13.4	250	25	1.1	3.9109	138.617	0.3	0	0			1
149	H149	8	82	4	11.3	1	0	1	0	0	0	0	0	0	0	1	0	0	0	0	0	0	0	0	0	0	45	1	0	0	0	177	82	0	17	13000	141	14.2	110	46	0.9	4.3	141	1.1	1	1	1	1	1
150	H150	90	55	5.5	14.3	1	1	1	1	1	0	0	0	1	0	1	1	0	0	1	0	1	0	0	0	0	27.86	1	0	0	0	100	60	0	10	6000	146	12	189.65	25	0.9	4.2	146	0.6	1	0			1
[truncated: 15 more columns]
