# Supplementary material for: Prognostic biomarkers of intracerebral hemorrhage identified using targeted proteomics and machine learning algorithms
Source: PLoS One. 2024 Jun 3;19(6):e0296616. doi: 10.1371/journal.pone.0296616 (PMC11146689; doi:10.1371/journal.pone.0296616)
Supplement: S1 File — (TXT) [file pone.0296616.s007.txt]

#Codes for Random Forest-based Machine learning analysis in Python

import torch
import os
import torch.nn as nn
import torch.nn.functional as F
import torch.optim as optim
import torch.utils.data
import pickle
import numpy as np
import pandas as pd
import missingno as msno
import matplotlib.pyplot as plt
import seaborn as sns
import sklearn
import plotly
import seaborn
import shap
from tqdm import tqdm
import optuna
from sklearn.inspection import permutation_importance
import optuna
from sklearn.inspection import permutation_importance
from sklearn.metrics import roc_auc_score
from tqdm import tqdm
from sklearn.model_selection import train_test_split
from xgboost import cv
from scipy.stats import rankdata


## Import dataset
ICH_data = pd.read_csv("ICH data.csv")

cat_vars = ['Gender','Low Economic Status', 'No Exercise', 'Low Education',
       'Presently using antihypertensives', 'ACE inhibitor',
       'Angiotensin Receptor Blocker', 'Beta blocker',
       'Calcium Channel Blocker', 'Diuretic', 'Hypertension', 'Diabetes',
       'Dyslipidemia', 'Myocardial Infarction', 'Atrial Fibrillation',
       'Angina Pectoris', 'Migraine', 'Current Smoking', 'Mild alcohol',
       'Moderate alcohol', 'Heavy alcohol', 'Deep ICH',
       'Lobar ICH', 'Intraventricular extension', 'Any surgical procedure','Obesity']

ICH_categorical = ICH_data.loc[:,cat_vars]
ICH_pred_vars = ICH_data.drop(['Poor Outcome_90 day', 'Mortality_90 day','Poor Outcome_180 day', 'Mortality_180 day'], axis = 1)
ICH_outcome_vars = ICH_data[['Poor Outcome_90 day', 'Mortality_90 day','Poor Outcome_180 day', 'Mortality_180 day']]
noncat_vars = ICH_pred_vars.loc[:, ~ICH_pred_vars.columns.isin(cat_vars)].columns

fig, axs = plt.subplots(5, 7, figsize = (20,20))

for i in range(0, len(ICH_pred_vars.loc[:, ~ICH_pred_vars.columns.isin(cat_vars)].columns)):
    axs[i%5, int(i/5)].hist(ICH_pred_vars.loc[:, ~ICH_pred_vars.columns.isin(cat_vars)].iloc[:,i])
    axs[i%5, int(i/5)].set(xlabel = ICH_pred_vars.loc[:, ~ICH_pred_vars.columns.isin(cat_vars)].columns[i])
fig.tight_layout()    
plt.savefig('original_distribution.png')
plt.show()

from sklearn.preprocessing import FunctionTransformer
from sklearn.preprocessing import StandardScaler
from sklearn.preprocessing import MinMaxScaler

transformer = FunctionTransformer(np.log1p, validate=True)

#variables that look log-like (cell counts have reasonable statistical reason to be log-like )
log_vars = ["Time taken to reach hospital", "Total Bilirubin", "Creatinine", "ICH volume", "Random Blood Sugar", "Blood Urea"]
ICH_pred_vars.loc[:,log_vars] = np.log(ICH_pred_vars.loc[:,log_vars])

#Minmax scaling for scores
ordinal_vars = ["NIH Stroke Scale"]
scaler = MinMaxScaler()
scaler.fit(ICH_pred_vars.loc[:,ordinal_vars])
ICH_pred_vars.loc[:,ordinal_vars] = scaler.transform(ICH_pred_vars.loc[:,ordinal_vars])

#Standardise non-categorical vars
cols_to_standardize = ICH_pred_vars.loc[:, ~ICH_pred_vars.columns.isin(cat_vars)]
avgs = cols_to_standardize.mean()
stdevs = cols_to_standardize.std()
standardized_vals = (cols_to_standardize - avgs)/stdevs

fig, axs = plt.subplots(6, 6, figsize = (15,15))

for i in range(0, len(standardized_vals.columns)):
    axs[i%6, int(i/6)].hist(standardized_vals.iloc[:,i])
    axs[i%6, int(i/6)].set(xlabel = cols_to_standardize.columns[i])
fig.tight_layout()    
plt.savefig('transformed_distribution.png')
plt.show()

#combine into one dataframe
ICH_standardized = ICH_pred_vars.loc[:, ICH_pred_vars.columns.isin(cat_vars)]
ICH_standardized = pd.concat([ICH_standardized, standardized_vals.loc[:, ~standardized_vals.columns.isin(cat_vars)]], axis = 1)

fig, axs = plt.subplots(8, 8, figsize = (20,20))

for i in range(0, len(ICH_standardized.columns)):
    axs[i%8, int(i/8)].hist(ICH_standardized.iloc[:,i])
    axs[i%8, int(i/8)].set(xlabel = ICH_standardized.columns[i])
fig.tight_layout()       
plt.savefig('all_transformed_distribution_complete.png')
plt.show()

####90 days poor outcome

from sklearn.ensemble import RandomForestClassifier
from sklearn.datasets import make_classification
from sklearn.metrics import roc_auc_score


X_90 = ICH_standardized
X_180 = ICH_standardized

y_90 = ICH_outcome_vars.iloc[:,0:2]
y_180 = ICH_outcome_vars.iloc[:,2:4]
X_90 = X_90.iloc[np.where(pd.notnull(y_90.iloc[:,0]))]
y_90 = y_90.iloc[np.where(pd.notnull(y_90.iloc[:,0]))]

from tqdm import tqdm
## SHAP values
shap_vals_90d_po = []
abs_shap_vals_90d_po = []
for i in tqdm(range(100)):
    X_90_train, X_90_test, y_90_train, y_90_test = train_test_split(X_90, y_90, test_size = 0.3, random_state = np.random.randint(0,300))
    rf_90_po = RandomForestClassifier(random_state= np.random.randint(0,300), n_estimators = 1000)
    rf_90_po.fit(X_90_train, y_90_train.iloc[:,0])
    explainer = shap.TreeExplainer(rf_90_po)
    shap_values = explainer.shap_values(X_90)[1]
    mean_shap_vals = np.mean(shap_values, axis = 0)
    mean_shap_vals_abs = np.abs(mean_shap_vals)
    shap_vals_90d_po.append(mean_shap_vals)
    abs_shap_vals_90d_po.append(mean_shap_vals_abs)

abs_shap_vals_to_plot_90d_pooroutcome = np.mean(abs_shap_vals_90d_po, axis = 0)
sorted_idx = abs_shap_vals_to_plot_90d_pooroutcome.argsort()
plt.figure(figsize=(50,50), facecolor='white')
plt.barh(X_90.columns[sorted_idx], abs_shap_vals_to_plot_90d_pooroutcome[sorted_idx])
plt.yticks(fontsize=60)
plt.xticks(fontsize=60)
plt.xlabel("Mean Shapley values for Predicting Poor Outcome at 90 days", fontsize = 70)
plt.tight_layout(pad = 4)
plt.savefig("90d_pooroutcome_SHAP.png")
plt.show()

top10_90d_po = X_90[X_90.columns[sorted_idx][50:60]]
from sklearn.model_selection import KFold
from sklearn.metrics import roc_auc_score
from sklearn.metrics import RocCurveDisplay
kf = KFold(n_splits=5)
aucs_90d_po_top10 = []
aucs_90d_po_all = []
for train, test in kf.split(top10_90d_po):
    X_train = top10_90d_po.iloc[train]
    X_test = top10_90d_po.iloc[test]
    X_train_all = X_90.iloc[train]
    X_test_all = X_90.iloc[test]
    y_train = y_90.iloc[train].iloc[:,0]
    y_test = y_90.iloc[test].iloc[:,0]

    rf_90_po_top10 = RandomForestClassifier(random_state= np.random.randint(0,300), n_estimators = 3000)
    rf_90_po_top10.fit(X_train, y_train)
    rf_90_po_all = RandomForestClassifier(random_state= np.random.randint(0,300), n_estimators = 3000)
    rf_90_po_all.fit(X_train_all, y_train)
    y_preds_top10 = rf_90_po_top10.predict_proba(X_test)
    y_preds_all = rf_90_po_all.predict_proba(X_test_all)
    
    aucs_90d_po_top10.append(roc_auc_score(y_test, y_preds_top10[:,1]))
    aucs_90d_po_all.append(roc_auc_score(y_test, y_preds_all[:,1]))


print(aucs_90d_po_top10)
print(aucs_90d_po_all)
    
#Perform cross-validation
top10_90d_po = X_90[X_90.columns[sorted_idx][50:60]]

#all variables
from sklearn import model_selection
rf_90_po_all = RandomForestClassifier(random_state= np.random.randint(0,300), n_estimators = 3000)
auc_90_po_all = model_selection.cross_val_score(rf_90_po_all, X_90, y_90.iloc[:,0], scoring = "roc_auc", cv = 5)
prec_90_po_all = model_selection.cross_val_score(rf_90_po_all, X_90, y_90.iloc[:,0], scoring = "precision", cv = 5)
rec_90_po_all = model_selection.cross_val_score(rf_90_po_all, X_90, y_90.iloc[:,0], scoring = "recall", cv = 5)
acc_90_po_all = model_selection.cross_val_score(rf_90_po_all, X_90, y_90.iloc[:,0], scoring = "accuracy", cv = 5)

#top 10 variables
from sklearn import model_selection
rf_90_po_top10 = RandomForestClassifier(random_state= np.random.randint(0,300), n_estimators = 3000)
auc_90_po_top10 = model_selection.cross_val_score(rf_90_po_top10, top10_90d_po, y_90.iloc[:,0], scoring = "roc_auc", cv = 5)
prec_90_po_top10 = model_selection.cross_val_score(rf_90_po_top10, X_90, y_90.iloc[:,0], scoring = "precision", cv = 5)
rec_90_po_top10 = model_selection.cross_val_score(rf_90_po_top10, X_90, y_90.iloc[:,0], scoring = "recall", cv = 5)
acc_90_po_top10 = model_selection.cross_val_score(rf_90_po_top10, X_90, y_90.iloc[:,0], scoring = "accuracy", cv = 5)

cv_90_po = {"auc" : auc_90_po_all, "precision": prec_90_po_all, "recall": rec_90_po_all, "accuracy": acc_90_po_all}
cv_90_po_df = pd.DataFrame(cv_90_po)
cv_90_po_df.to_csv("ICH/cv_90_po.csv")

cv_90_po_top10 = {"auc" : auc_90_po_top10, "precision": prec_90_po_top10, "recall": rec_90_po_top10, "accuracy": acc_90_po_top10}
cv_90_po_top10_df = pd.DataFrame(cv_90_po_top10)
cv_90_po_top10_df.to_csv("ICH/cv_90_po_top10.csv")


#####180 days poor outcome
X_180 = X_180.iloc[np.where(pd.notnull(y_180.iloc[:,0]))]
y_180 = y_180.iloc[np.where(pd.notnull(y_180.iloc[:,0]))]

from tqdm import tqdm
## SHAP values
shap_vals_180d_po = []
abs_shap_vals_180d_po = []
for i in tqdm(range(100)):
    X_180_train, X_180_test, y_180_train, y_180_test = train_test_split(X_180, y_180, test_size = 0.3, random_state = np.random.randint(0,300))
    rf_180_po = RandomForestClassifier(random_state= np.random.randint(0,300), n_estimators = 1000)
    rf_180_po.fit(X_180_train, y_180_train.iloc[:,0])
    explainer = shap.TreeExplainer(rf_180_po)
    shap_values = explainer.shap_values(X_180)[1]
    mean_shap_vals = np.mean(shap_values, axis = 0)
    mean_shap_vals_abs = np.abs(mean_shap_vals)
    shap_vals_180d_po.append(mean_shap_vals)
    abs_shap_vals_180d_po.append(mean_shap_vals_abs)

abs_shap_vals_to_plot_180d_pooroutcome = np.mean(abs_shap_vals_180d_po, axis = 0)
sorted_idx = abs_shap_vals_to_plot_180d_pooroutcome.argsort()
plt.figure(figsize=(50,50), facecolor = "white")
plt.barh(X_180.columns[sorted_idx], abs_shap_vals_to_plot_180d_pooroutcome[sorted_idx])
plt.yticks(fontsize=60)
plt.xticks(fontsize=60)
plt.xlabel("Mean Shapley Values for Predicting Poor Outcome at 180 days", fontsize = 70)
plt.tight_layout(pad = 4)
plt.savefig("180d_pooroutcome_SHAP.png")
plt.show()

#all variables
from sklearn import model_selection
rf_180_po_all = RandomForestClassifier(random_state= np.random.randint(0,300), n_estimators = 3000)
auc_180_po_all = model_selection.cross_val_score(rf_180_po_all, X_180, y_180.iloc[:,0], scoring = "roc_auc", cv = 5)
prec_180_po_all = model_selection.cross_val_score(rf_180_po_all, X_180, y_180.iloc[:,0], scoring = "precision", cv = 5)
rec_180_po_all = model_selection.cross_val_score(rf_180_po_all, X_180, y_180.iloc[:,0], scoring = "recall", cv = 5)
acc_180_po_all = model_selection.cross_val_score(rf_180_po_all, X_180, y_180.iloc[:,0], scoring = "accuracy", cv = 5)

#top 10 variables
from sklearn import model_selection
rf_180_po_top10 = RandomForestClassifier(random_state= np.random.randint(0,300), n_estimators = 3000)
auc_180_po_top10 = model_selection.cross_val_score(rf_180_po_top10, top10_180d_po, y_180.iloc[:,0], scoring = "roc_auc", cv = 5)
prec_180_po_top10 = model_selection.cross_val_score(rf_180_po_top10, X_180, y_180.iloc[:,0], scoring = "precision", cv = 5)
rec_180_po_top10 = model_selection.cross_val_score(rf_180_po_top10, X_180, y_180.iloc[:,0], scoring = "recall", cv = 5)
acc_180_po_top10 = model_selection.cross_val_score(rf_180_po_top10, X_180, y_180.iloc[:,0], scoring = "accuracy", cv = 5)


#######90 days mortality
from tqdm import tqdm
## SHAP values
shap_vals_90d_death = []
abs_shap_vals_90d_death = []
for i in tqdm(range(100)):
    X_90_train, X_90_test, y_90_train, y_90_test = train_test_split(X_90, y_90, test_size = 0.3, random_state = np.random.randint(0,300))
    rf_90_death = RandomForestClassifier(random_state= np.random.randint(0,300), n_estimators = 1000)
    rf_90_death.fit(X_90_train, y_90_train.iloc[:,1])
    explainer = shap.TreeExplainer(rf_90_death)
    shap_values = explainer.shap_values(X_90)[1]
    mean_shap_vals = np.mean(shap_values, axis = 0)
    mean_shap_vals_abs = np.abs(mean_shap_vals)
    shap_vals_90d_death.append(mean_shap_vals)
    abs_shap_vals_90d_death.append(mean_shap_vals_abs)


rf_90_death = RandomForestClassifier(random_state=0, n_estimators = 1000)
rf_90_death.fit(X_90_train, y_90_train.iloc[:,1])
y_90_death_pred = rf_90_death.predict_proba(X_90)
auc_90_death = roc_auc_score(y_90.iloc[:,1], y_90_death_pred[:,1])
print(auc_90_death)

abs_shap_vals_to_plot_90d_death = np.mean(abs_shap_vals_90d_death, axis = 0)
sorted_idx = abs_shap_vals_to_plot_90d_death.argsort()
plt.figure(figsize=(50,50), facecolor='white')
plt.barh(X_90.columns[sorted_idx], abs_shap_vals_to_plot_90d_death[sorted_idx])
plt.yticks(fontsize=60)
plt.xticks(fontsize=50)
plt.xlabel("Mean Shapley values for Predicting Death at 90 days", fontsize = 65)
plt.tight_layout(pad = 4)
plt.savefig("90d_death_SHAP.png")
plt.show()


#####180 days mortality
X_180 = ICH_standardized
y_180 = ICH_outcome_vars.iloc[:,2:4]
X_180 = X_180.iloc[np.where(pd.notnull(y_180.iloc[:,1]))]
y_180 = y_180.iloc[np.where(pd.notnull(y_180.iloc[:,1]))]


## SHAP values
shap_vals_180d_death = []
abs_shap_vals_180d_death = []
for i in tqdm(range(100)):
    X_180_train, X_180_test, y_180_train, y_180_test = train_test_split(X_180, y_180, test_size = 0.3, random_state = np.random.randint(0,300))
    rf_180_death = RandomForestClassifier(random_state= np.random.randint(0,300), n_estimators = 1000)
    rf_180_death.fit(X_180_train, y_180_train.iloc[:,1])
    explainer = shap.TreeExplainer(rf_180_death)
    shap_values = explainer.shap_values(X_180)[1]
    mean_shap_vals = np.mean(shap_values, axis = 0)
    mean_shap_vals_abs = np.abs(mean_shap_vals)
    shap_vals_180d_death.append(mean_shap_vals)
    abs_shap_vals_180d_death.append(mean_shap_vals_abs)

abs_shap_vals_to_plot_180d_death = np.mean(abs_shap_vals_180d_death, axis = 0)
sorted_idx = abs_shap_vals_to_plot_180d_death.argsort()
plt.figure(figsize=(50,50), facecolor='white')
plt.barh(X_180.columns[sorted_idx], abs_shap_vals_to_plot_180d_death[sorted_idx])
plt.yticks(fontsize=60)
plt.xticks(fontsize=60)
plt.xlabel("Mean Shapley values for Predicting Death at 180 days", fontsize = 70)
plt.tight_layout(pad = 4)
plt.savefig("180d_death_SHAP.png")
plt.show()
